# Supplementary material for: Administration Route Differentiation of Altrenogest via the Metabolomic LC-HRMS Analysis of Equine Urine
Source: Molecules. 2024 Oct 22;29(21):4988. doi: 10.3390/molecules29214988 (PMC11547534; doi:10.3390/molecules29214988)
Supplement: Supplementary file 1 [file molecules-29-04988-s001.zip]

Archive with 22 entries (22 files):
- cls_accu_1_dpi72.png
- cls_roc_0_dpi72.png
- cls_roc_1_dpi72.png
- cls_roc_2_dpi72.png
- cls_roc_3_dpi72.png
- cls_roc_4_dpi72.png
- data_original.csv
- data_processed.csv
- metaboanalyst_roc_univ.csv
- Rhistory.R
- roc_boxplot_CS_5_dpi72.png
- roc_boxplot_E1S_4_dpi72.png
- roc_boxplot_ME2S_2_dpi72.png
- roc_boxplot_PregS_6_dpi72.png
- roc_boxplot_TS_3_dpi72.png
- roc_pred_prob.csv
- roc_univ_CS_5_dpi72.png
- roc_univ_E1S_4_dpi72.png
- roc_univ_ME2S_2_dpi72.png
- roc_univ_PregS_6_dpi72.png
- roc_univ_TS_3_dpi72.png
- Supplementary Materials_accepted.pdf
