# Supplementary material for: Administration Route Differentiation of Altrenogest via the Metabolomic LC-HRMS Analysis of Equine Urine
Source: Molecules. 2024 Oct 22;29(21):4988. doi: 10.3390/molecules29214988 (PMC11547534; doi:10.3390/molecules29214988)
Supplement: Supplementary file 1 [file molecules-29-04988-s001.zip › data_processed.csv]

	Label	E1S	TS	ME2S	PregS	CS
H5_2_a	0	81.75063	674.0952	2859.104	1.234568	1226.657
H5_2_b	0	90.50492	811.086	2891.702	1.234568	1581.656
H5_2_c	0	42.81207	425.6892	2793.534	1.234568	1112.322
H5_4_a	0	89.6101	306.7281	4266.578	1.234568	2934.337
H5_4_b	0	53.72344	431.4551	4469.313	1.234568	2825.26
H5_4_c	0	111.544	354.7825	4075.771	1.234568	3177.922
H5_6_a	0	83.19242	240.2637	2375.944	1.234568	416.0696
H5_6_b	0	55.04104	166.7051	2105.835	1.234568	423.1587
H5_6_c	0	81.35535	143.2275	1453.654	1.234568	380.1007
H5_8_a	0	5.900412	183.8852	1767.666	1.234568	942.6666
H5_8_b	0	5.900412	202.677	1884.138	1.234568	1087.981
H5_8_c	0	5.900412	273.3176	2264.836	1.234568	1017.101
H5_12_a	0	5.900412	37.18279	1725.704	1.234568	2000.175
H5_12_b	0	5.900412	180.7836	2124.62	1.234568	2514.01
H5_12_c	0	32.09474	251.6976	1775.908	1.234568	2544.391
H5_24_a	0	5.900412	229.4581	5338.38	1.234568	4832.614
H5_24_b	0	5.900412	109.9761	5023.767	1.234568	4918.93
H5_24_c	0	5.900412	242.1028	5083.812	1.234568	5199.621
H5_48_a	0	29.50206	303.416	2614.469	1.234568	1670.048
H5_48_b	0	5.900412	78.29807	2394.258	1.234568	1707.43
H5_48_c	0	5.900412	118.12	2570.497	1.234568	1774.868
H5_72_a	0	5.900412	2.05095	593.7908	1.234568	545.6898
H5_72_b	0	5.900412	2.05095	556.6072	1.234568	693.6901
H5_72_c	0	5.900412	58.44745	545.8435	1.234568	552.1934
H5_96_a	0	5.900412	50.33418	1141.231	1.234568	1633.165
H5_96_b	0	5.900412	109.2505	1548.28	1.234568	1334.513
H5_96_c	0	5.900412	32.04381	1397.733	1.234568	1329.67
H5_120_a	0	5.900412	89.54289	1984.543	1.234568	1631.556
H5_120_b	0	5.900412	156.1355	2077.382	1.234568	1459.091
H5_120_c	0	5.900412	240.5883	1844.916	1.234568	2610.57
H5_144_a	0	5.900412	99.57051	3294.201	1.234568	1467.716
H5_144_b	0	5.900412	118.5679	3068.018	1.234568	1429.484
H5_144_c	0	5.900412	107.1632	2900.436	1.234568	1973.284
H5_168_a	0	5.900412	27.63427	1586.407	1.234568	1939.19
H5_168_b	0	5.900412	146.5061	2992.43	1.234568	3586.906
H5_168_c	0	5.900412	111.5802	2882.867	1.234568	3851.786
H5_192_a	0	5.900412	177.206	4322.282	1.234568	2268.961
H5_192_b	0	31.62978	200.6345	4101.382	1.234568	2514.761
H5_192_c	0	5.900412	108.5471	4262.028	1.234568	2945.666
H5_216_a	0	5.900412	83.19061	2906.003	1.234568	1609.837
H5_216_b	0	5.900412	79.79923	2351.844	1.234568	1825.494
H5_216_c	0	5.900412	45.14832	2697.48	1.234568	2119.98
H5_240_a	0	38.09097	168.6308	3634.785	1.234568	1530.622
H5_240_b	0	5.900412	113.5284	3453.351	1.234568	2015.861
H5_240_c	0	5.900412	195.1186	3441.547	1.234568	2049.397
H5_264_a	0	5.900412	2.05095	261.8643	1.234568	297.8219
H5_264_b	0	5.900412	96.57059	277.961	1.234568	149.7245
H5_264_c	0	5.900412	58.98943	372.256	1.234568	111.1912
H5_288_a	0	5.900412	38.60439	1971.996	1.234568	1378.214
H5_288_b	0	5.900412	186.9533	2091.493	1.234568	1590.857
H5_288_c	0	5.900412	54.61837	1677.947	1.234568	1463.46
H5_312_a	0	32.08796	56.6361	2334.558	6.17284	418.0645
H5_312_b	0	41.6101	106.4	2093.87	1.234568	386.1876
H5_312_c	0	5.900412	86.44584	2579.254	1.234568	448.7776
H5_336_a	0	5.900412	153.0273	1266.763	1.234568	1988.952
H5_336_b	0	5.900412	2.05095	1563.153	1.234568	2078.26
H5_336_c	0	5.900412	138.7432	1539.843	1.234568	2421.881
H5_338_a	0	54.42177	52.79784	2797.405	1.234568	1085.585
H5_338_b	0	5.900412	2.05095	773.8953	1.234568	803.4924
H5_338_c	0	5.900412	2.05095	17.051848	1.234568	3.456002
H5_340_a	0	157.6678	96.41887	4019.432	1.234568	2741.924
H5_340_b	0	150.2733	2.05095	4265.927	1.234568	2247.146
H5_340_c	0	220.0553	227.6447	4225.412	1.234568	2542.389
H5_342_a	0	104.9016	169.4311	1928.434	1.234568	1386.509
H5_342_b	0	53.96967	2.05095	2177.878	1.234568	1296.07
H5_342_c	0	111.19	75.1944	1735.004	1.234568	947.6816
H5_344_a	0	75.82579	246.8062	1289.289	1.234568	1366.744
H5_344_b	0	104.1204	49.44783	1332.937	1.234568	1292.593
H5_344_c	0	114.0755	97.52085	1392.209	1.234568	1532.982
H5_348_a	0	77.28181	47.3046	1184.715	1.234568	829.2662
H5_348_b	0	91.01989	46.83363	1163.264	1.234568	561.9667
H5_348_c	0	97.89194	95.74883	1103.12	1.234568	592.5779
H5_360_a	0	5.900412	102.3814	1541.678	1.234568	506.7149
H5_360_b	0	5.900412	164.8723	1477.795	1.234568	473.1479
H5_360_c	0	5.900412	2.05095	1474.205	1.234568	431.0683
H5_384_a	0	824.3544	127.4435	3466.654	1.234568	1835.384
H5_384_b	0	881.8345	114.6567	3445.298	1.234568	1842.699
H5_384_c	0	888.3624	181.0515	3163.111	1.234568	1672.321
H5_408_a	0	4165.869	430.1433	2817.607	14.20988	1148.518
H5_408_b	0	4129.23	319.7989	2972.525	1.234568	1113.153
H5_408_c	0	3880.939	323.2589	2998.418	1.234568	1160.098
H5_432_a	0	1454.266	198.5221	2541.328	1.234568	875.2239
H5_432_b	0	1618.506	140.8759	2759.116	1.234568	793.1904
H5_432_c	0	1310.195	2.05095	2978.232	1.234568	730.1779
H5_456_a	0	790.3817	188.2944	2175.523	1.234568	316.3728
H5_456_b	0	799.3909	208.5847	2513.765	1.234568	84.78886
H5_456_c	0	858.974	127.9035	2431.888	1.234568	112.881
H5_504_a	0	388.5005	94.74297	4131.987	1.234568	1261.488
H5_504_b	0	420.0351	158.8723	4510.688	1.234568	1207.587
H5_504_c	0	255.2911	231.2328	4246.521	1.234568	1112.312
H6_2_a	1	5.900412	396.9759	1365.789	1.234568	3102.536
H6_2_b	1	5.900412	680.0932	1591.244	1.234568	3700.851
H6_2_c	1	5.900412	173.8801	999.5119	1.234568	1526.259
H6_4_a	1	5.900412	415.7099	3142.723	1.234568	6355.328
H6_4_b	1	5.900412	501.2836	2560.672	1.234568	4220.09
H6_4_c	1	5.900412	527.9758	2634.303	1.234568	6401.955
H6_6_a	1	5.900412	255.9583	1268.484	1.234568	1368.834
H6_6_b	1	5.900412	337.3533	1234.794	1.234568	956.0522
H6_6_c	1	5.900412	288.2697	1048.195	1.234568	622.3264
H6_8_a	1	5.900412	172.3274	372.7482	1.234568	1276.262
H6_8_b	1	5.900412	84.03821	568.435	1.234568	1057.217
H6_8_c	1	5.900412	208.2646	468.1832	1.234568	1176.29
H6_12_a	1	5.900412	174.4389	1224.65	1.234568	2938.642
H6_12_b	1	5.900412	25.34994	1162.365	1.234568	2627.69
H6_12_c	1	5.900412	104.6096	1115.048	1.234568	1947.971
H6_24_a	1	5.900412	378.0048	961.736	1.234568	929.8389
H6_24_b	1	5.900412	34.40835	872.2075	1.234568	956.0927
H6_24_c	1	5.900412	2.05095	1041.576	1.234568	1212.995
H6_48_a	1	5.900412	160.4871	1206.421	1.234568	649.2352
H6_48_b	1	5.900412	198.6988	1143.469	1.234568	616.9685
H6_48_c	1	5.900412	68.40647	1163.963	1.234568	3.456002
H6_72_a	1	5.900412	94.39819	1317.166	1.234568	179.8792
H6_72_b	1	5.900412	352.3085	1401.383	1.234568	330.5404
H6_72_c	1	5.900412	699.4746	1307.978	1.234568	598.6022
H6_96_a	1	5.900412	35.8335	1659.38	23.37037	3702.625
H6_96_b	1	40.70444	217.3822	1513.259	1.234568	2367.804
H6_96_c	1	33.59818	432.8368	1856.044	1.234568	2767.929
H6_120_a	1	5.900412	42.07566	972.6282	1.234568	1128.175
H6_120_b	1	5.900412	319.3398	1355.924	1.234568	1085.132
H6_120_c	1	37.87637	43.80989	1098.062	1.234568	1460.028
H6_144_a	1	5.900412	199.9575	620.4807	1.234568	325.5055
H6_144_b	1	5.900412	270.0229	514.4929	1.234568	484.4413
H6_144_c	1	5.900412	213.1452	637.4086	1.234568	157.6892
H6_168_a	1	182.7875	2.05095	85.25924	1.234568	1322.134
H6_168_b	1	224.3206	123.0653	17.051848	1.234568	1317.543
H6_168_c	1	5.900412	29.29683	17.051848	1.234568	1082.603
H6_170_a	1	521.8899	361.1266	1036.916	1.234568	1169.092
H6_170_b	1	443.9449	289.5548	861.2634	1.234568	1289.37
H6_170_c	1	498.7588	313.2038	889.8938	1.234568	1354.97
H6_172_a	1	1339.006	95.24245	1929.994	1.234568	2428.175
H6_172_b	1	944.4145	168.4488	1099.893	1.234568	2421.176
H6_172_c	1	1650.291	279.4988	1674.554	1.234568	2723.647
H6_174_a	1	1420.793	88.69138	803.8671	56.80247	644.6141
H6_174_b	1	1123.365	2.05095	1174.163	229.9136	1245.511
H6_174_c	1	611.5074	109.0568	1198.902	28.02469	1496.325
H6_176_a	1	779.1679	134.1183	160.8547	65.44444	278.1942
H6_176_b	1	976.9453	116.1382	276.5559	1.234568	163.1871
H6_176_c	1	808.9808	69.7028	221.0986	1.234568	65.04434
H6_180_a	1	744.2328	2.05095	265.2854	1.234568	36.34649
H6_180_b	1	761.5623	122.7168	197.3784	1.234568	17.28001
H6_180_c	1	859.0444	17.0516	296.5237	1.234568	48.68889
H6_192_a	1	559.0954	159.4838	1700.612	1.234568	2584.091
H6_192_b	1	506.5946	181.8408	1952.781	1.234568	2442.048
H6_192_c	1	497.1006	115.9058	1885.096	1.234568	2914.071
H6_216_a	1	5.900412	109.9003	206.5671	1.234568	301.5302
H6_216_b	1	5.900412	260.5843	305.6721	1.234568	1572.788
H6_216_c	1	5.900412	2.05095	297.5304	1.234568	1862.669
H6_240_a	1	5.900412	13.5195	857.2364	1.234568	319.6227
H6_240_b	1	5.900412	222.5386	802.391	1.234568	528.9182
H6_240_c	1	5.900412	57.04037	804.1398	1.234568	97.1262
H6_264_a	1	5.900412	216.82	619.6378	1.234568	1337.422
H6_264_b	1	5.900412	252.7219	497.1486	1.234568	1482.41
H6_264_c	1	34.5506	139.1092	618.9536	1.234568	1220.443
H6_288_a	1	118.9548	287.8128	817.0488	30.22222	1118.761
H6_288_b	1	5.900412	2.05095	357.3619	1.234568	980.7379
H6_288_c	1	5.900412	239.2245	837.2404	1.234568	1696.628
H6_312_a	1	669.0226	41.15907	1034.332	488.9383	1276.692
H6_312_b	1	797.9504	210.7928	1213.153	1.234568	747.2552
H6_312_c	1	875.5667	39.23722	1263.394	1.234568	2006.244
H6_336_a	1	788.241	189.3232	416.9713	1.234568	2260.54
H6_336_b	1	558.825	269.2461	348.076	1.234568	1825.761
H6_336_c	1	779.9752	10.25475	478.8627	1.234568	2131.647
H6_360_a	1	3966.731	380.8509	1489.48	1.234568	910.5018
H6_360_b	1	3814.064	243.6542	1543.018	1.234568	933.8804
H6_360_c	1	4180.069	408.1644	1527.153	1.234568	632.9446
H6_384_a	1	9319.635	824.8862	2725.324	1.234568	1631.745
H6_384_b	1	10156.62	740.4379	2137.901	1.234568	2323.831
H6_384_c	1	8777.811	921.4607	2400.644	1.234568	1208.976
H6_408_a	1	9486.904	745.7591	1698.707	1.234568	2261.737
H6_408_b	1	8911.432	339.565	1503.637	1.234568	2148.089
H6_408_c	1	8575.349	708.4063	1686.589	1.234568	1842.963
H6_432_a	1	8314.177	586.4722	1076.429	1.234568	823.6163
H6_432_b	1	8617.536	533.3275	1155.697	51.44444	1185.88
H6_432_c	1	8416.264	319.7305	1197.894	1.234568	831.2606
H6_456_a	1	5518.106	212.3004	278.5935	29.77778	89.7839
H6_456_b	1	4030.143	367.1529	493.7021	1.234568	239.9629
H6_456_c	1	5528.792	341.5499	439.0863	1.234568	188.1579
H6_480_a	1	18724.69	1191.929	1463.557	1.234568	219.3042
H6_480_b	1	19419.15	958.3152	1426.461	1.234568	3.456002
H6_480_c	1	18309.13	843.1315	1287.046	1.234568	93.3693
H6_504_a	1	29890.61	1102.586	2079.123	1.234568	2042.23
H6_504_b	1	24559.93	1119.18	1859.184	1.234568	2583.227
H6_504_c	1	27573.1	544.502	2183.152	1.234568	1818.079
