# Supplementary material for: Administration Route Differentiation of Altrenogest via the Metabolomic LC-HRMS Analysis of Equine Urine
Source: Molecules. 2024 Oct 22;29(21):4988. doi: 10.3390/molecules29214988 (PMC11547534; doi:10.3390/molecules29214988)
Supplement: Supplementary file 1 [file molecules-29-04988-s001.zip › metaboanalyst_roc_univ.csv]

	AUC	Pval	FC	clusters
ME2S	0.840860215	1.70E-17	1.1516	1
TS	0.657945042	2.82E-05	-0.93602	4
E1S	0.620848268	9.62E-05	-3.3525	3
CS	0.550179211	0.505054553	0.10919	2
PregS	0.538351254	0.079586768	-3.0545	4
