# Supplementary material for: Administration Route Differentiation of Altrenogest via the Metabolomic LC-HRMS Analysis of Equine Urine
Source: Molecules. 2024 Oct 22;29(21):4988. doi: 10.3390/molecules29214988 (PMC11547534; doi:10.3390/molecules29214988)
Supplement: Supplementary file 1 [file molecules-29-04988-s001.zip › Rhistory.R]

# PID of current job: 551532
mSet<-InitDataObjects("pktable", "roc", FALSE)
mSet<-Read.TextData(mSet, "Replacing_with_your_file_path", "rowu", "disc");
mSet<-SanityCheckData(mSet)
mSet<-ReplaceMin(mSet);
mSet<-SanityCheckData(mSet)
mSet<-FilterVariable(mSet, "F", 25, "none", -1, "mean", 0)
mSet<-PreparePrenormData(mSet)
mSet<-Normalization(mSet, "NULL", "NULL", "NULL", ratio=FALSE, ratioNum=20)
mSet<-PlotNormSummary(mSet, "norm_0_", "png", 72, width=NA)
mSet<-PlotSampleNormSummary(mSet, "snorm_0_", "png", 72, width=NA)
mSet<-SetAnalysisMode(mSet, "univ")
mSet<-PrepareROCData(mSet)
mSet<-CalculateFeatureRanking(mSet)
mSet<-Perform.UnivROC(mSet, "ME2S", 0, "png", 72, T, T, "closest.topleft", T, "sp", 0.2)
mSet<-PlotRocUnivBoxPlot(mSet, "ME2S", 0, "png", 72, T, FALSE)
mSet<-Perform.UnivROC(mSet, "ME2S", 1, "png", 72, F, T, "closest.topleft", T, "sp", 0.2)
mSet<-PlotRocUnivBoxPlot(mSet, "ME2S", 1, "png", 72, T, FALSE)
mSet<-Perform.UnivROC(mSet, "ME2S", 2, "png", 72, F, T, "closest.topleft", T, "sp", 1.0)
mSet<-PlotRocUnivBoxPlot(mSet, "ME2S", 2, "png", 72, T, FALSE)
mSet<-Perform.UnivROC(mSet, "TS", 3, "png", 72, F, T, "closest.topleft", T, "sp", 1.0)
mSet<-PlotRocUnivBoxPlot(mSet, "TS", 3, "png", 72, T, FALSE)
mSet<-Perform.UnivROC(mSet, "E1S", 4, "png", 72, F, T, "closest.topleft", T, "sp", 1.0)
mSet<-PlotRocUnivBoxPlot(mSet, "E1S", 4, "png", 72, T, FALSE)
mSet<-Perform.UnivROC(mSet, "CS", 5, "png", 72, F, T, "closest.topleft", T, "sp", 1.0)
mSet<-PlotRocUnivBoxPlot(mSet, "CS", 5, "png", 72, T, FALSE)
mSet<-Perform.UnivROC(mSet, "PregS", 6, "png", 72, F, T, "closest.topleft", T, "sp", 1.0)
mSet<-PlotRocUnivBoxPlot(mSet, "PregS", 6, "png", 72, T, FALSE)
mSet<-SetAnalysisMode(mSet, "explore")
mSet<-PrepareROCData(mSet)
mSet<-PerformCV.explore(mSet, "rf", "rf", 2)
mSet<-PlotProbView(mSet, "cls_prob_0_", "png", 72, -1, 0, 0)
mSet<-PlotImpBiomarkers(mSet, "cls_imp_0_", "png", 72, -1, "freq", 15);
mSet<-PlotAccuracy(mSet, "cls_accu_0_", "png", 72)
mSet<-PlotROC(mSet, "cls_roc_0_", "png", 72, 0, "threshold", 0, 0, "fpr", 0.5)
mSet<-GetBestModelIndex(mSet)
mSet<-PlotROC(mSet, "cls_roc_1_", "png", 72, 4, "threshold", 0, 0, "fpr", 0.2)
mSet<-PlotROC(mSet, "cls_roc_2_", "png", 72, 3, "threshold", 0, 0, "fpr", 0.2)
mSet<-PlotROC(mSet, "cls_roc_3_", "png", 72, 2, "threshold", 0, 0, "fpr", 0.2)
mSet<-PlotROC(mSet, "cls_roc_4_", "png", 72, 1, "threshold", 0, 0, "fpr", 0.2)
mSet<-PlotImpBiomarkers(mSet, "cls_imp_1_", "png", 72, -1, "imp", 15);
mSet<-SetAnalysisMode(mSet, "explore")
mSet<-PrepareROCData(mSet)
mSet<-PerformCV.explore(mSet, "svm", "svm", 2)
mSet<-PlotProbView(mSet, "cls_prob_1_", "png", 72, -1, 0, 0)
mSet<-PlotImpBiomarkers(mSet, "cls_imp_2_", "png", 72, -1, "freq", 15);
mSet<-PlotAccuracy(mSet, "cls_accu_1_", "png", 72)
mSet<-PlotROC(mSet, "cls_roc_5_", "png", 72, 0, "threshold", 0, 0, "fpr", 0.5)
mSet<-GetBestModelIndex(mSet)
mSet<-GetBestModelIndex(mSet)
mSet<-SetAnalysisMode(mSet, "test")
mSet<-PrepareROCData(mSet)
selected.cmpds <- c("ME2S", "E1S", "PregS");
selected.smpls <- c()
mSet<-SetCustomData(mSet, selected.cmpds, selected.smpls)
mSet<-PerformCV.test(mSet, "svm", 2)
mSet<-PlotROCTest(mSet, "cls_test_roc_0_", "png", 72, 0, "threshold", 0, 0, "fpr", 0.5)
mSet<-PlotProbViewTest(mSet, "cls_test_prob_0_", "png", 72, -1, 0, 0)
mSet<-PlotTestAccuracy(mSet, "cls_test_accu_0_", "png", 72)
mSet<-GetAccuracyInfo(mSet)
mSet<-PerformCV.test(mSet, "rf", 2)
mSet<-PlotROCTest(mSet, "cls_test_roc_1_", "png", 72, 0, "threshold", 0, 0, "fpr", 0.5)
mSet<-PlotProbViewTest(mSet, "cls_test_prob_1_", "png", 72, -1, 0, 0)
mSet<-PlotTestAccuracy(mSet, "cls_test_accu_1_", "png", 72)
mSet<-GetAccuracyInfo(mSet)
mSet<-Perform.Permut(mSet, "auroc", 100)
mSet<-Plot.Permutation(mSet, "roc_perm_0_", "png", 72)
mSet<-SetAnalysisMode(mSet, "test")
mSet<-PrepareROCData(mSet)
mSet<-SetAnalysisMode(mSet, "test")
mSet<-PrepareROCData(mSet)
mSet<-SetAnalysisMode(mSet, "test")
mSet<-PrepareROCData(mSet)
mSet<-SetAnalysisMode(mSet, "test")
mSet<-PrepareROCData(mSet)
mSet<-SetAnalysisMode(mSet, "test")
mSet<-PrepareROCData(mSet)
mSet<-SetAnalysisMode(mSet, "test")
mSet<-PrepareROCData(mSet)
mSet<-SetAnalysisMode(mSet, "test")
mSet<-PrepareROCData(mSet)
mSet<-SetAnalysisMode(mSet, "test")
mSet<-PrepareROCData(mSet)
mSet<-SetAnalysisMode(mSet, "test")
mSet<-PrepareROCData(mSet)
mSet<-SetAnalysisMode(mSet, "test")
mSet<-PrepareROCData(mSet)
mSet<-SetAnalysisMode(mSet, "test")
mSet<-PrepareROCData(mSet)
mSet<-SetAnalysisMode(mSet, "test")
mSet<-PrepareROCData(mSet)
mSet<-SetAnalysisMode(mSet, "test")
mSet<-PrepareROCData(mSet)
mSet<-SetAnalysisMode(mSet, "test")
mSet<-PrepareROCData(mSet)
mSet<-SetAnalysisMode(mSet, "test")
mSet<-PrepareROCData(mSet)
mSet<-SetAnalysisMode(mSet, "test")
mSet<-PrepareROCData(mSet)
mSet<-SetAnalysisMode(mSet, "test")
mSet<-PrepareROCData(mSet)
mSet<-SetAnalysisMode(mSet, "test")
mSet<-PrepareROCData(mSet)
mSet<-SetAnalysisMode(mSet, "test")
mSet<-PrepareROCData(mSet)
mSet<-SetAnalysisMode(mSet, "test")
mSet<-PrepareROCData(mSet)
mSet<-SetAnalysisMode(mSet, "test")
mSet<-PrepareROCData(mSet)
mSet<-SetAnalysisMode(mSet, "test")
mSet<-PrepareROCData(mSet)
mSet<-SetAnalysisMode(mSet, "test")
mSet<-PrepareROCData(mSet)
mSet<-SetAnalysisMode(mSet, "test")
mSet<-PrepareROCData(mSet)
mSet<-SetAnalysisMode(mSet, "test")
mSet<-PrepareROCData(mSet)
mSet<-SetAnalysisMode(mSet, "test")
mSet<-PrepareROCData(mSet)
mSet<-SetAnalysisMode(mSet, "test")
mSet<-PrepareROCData(mSet)
mSet<-SetAnalysisMode(mSet, "test")
mSet<-PrepareROCData(mSet)
mSet<-SetAnalysisMode(mSet, "test")
mSet<-PrepareROCData(mSet)
mSet<-SetAnalysisMode(mSet, "test")
mSet<-PrepareROCData(mSet)
selected.cmpds <- c("ME2S", "E1S", "PregS");
selected.smpls <- c("", "H5_216_a", "H5_192_a", "H5_96_c", "H5_48_a", "H5_72_b", "H5_240_b", "H5_504_b", "H5_456_a", "H5_360_a", "H5_288_b", "H5_48_b", "H5_24_b", "H5_4_b", "H5_72_a", "H6_2_c", "H6_48_a", "H6_168_c", "H6_192_a", "H6_288_c", "H6_432_b", "H6_504_b", "H6_504_a", "H6_456_c", "H6_336_c", "H6_264_b", "H6_180_a", "H6_168_b", "H6_72_b", "H6_8_c"); 
mSet<-SetCustomData(mSet, selected.cmpds, selected.smpls)
mSet<-PerformCV.test(mSet, "rf", 2)
mSet<-PlotROCTest(mSet, "cls_test_roc_1_", "png", 72, 0, "threshold", 0, 0, "fpr", 0.5)
mSet<-PlotProbViewTest(mSet, "cls_test_prob_1_", "png", 72, -1, 0, 0)
mSet<-PlotTestAccuracy(mSet, "cls_test_accu_1_", "png", 72)
mSet<-GetAccuracyInfo(mSet)
mSet<-PerformCV.test(mSet, "rf", 2)
mSet<-PlotROCTest(mSet, "cls_test_roc_2_", "png", 72, 0, "threshold", 0, 0, "fpr", 0.5)
mSet<-PlotProbViewTest(mSet, "cls_test_prob_2_", "png", 72, -1, 0, 0)
mSet<-PlotTestAccuracy(mSet, "cls_test_accu_2_", "png", 72)
mSet<-GetAccuracyInfo(mSet)
mSet<-Perform.Permut(mSet, "auroc", 1000)
mSet<-Plot.Permutation(mSet, "roc_perm_1_", "png", 72)
mSet<-PerformCV.test(mSet, "lr", 2)
mSet<-PlotROCTest(mSet, "cls_test_roc_3_", "png", 72, 0, "threshold", 0, 0, "fpr", 0.5)
mSet<-PlotProbViewTest(mSet, "cls_test_prob_3_", "png", 72, -1, 0, 0)
mSet<-PlotTestAccuracy(mSet, "cls_test_accu_3_", "png", 72)
mSet<-PlotROC.LRmodel(mSet, "cls_roc_lr_0_", "png", 72, 0)
mSet<-GetAccuracyInfo(mSet)
mSet<-PerformCV.test(mSet, "lr", 2)
mSet<-PlotROCTest(mSet, "cls_test_roc_4_", "png", 72, 0, "threshold", 0, 0, "fpr", 0.5)
mSet<-PlotProbViewTest(mSet, "cls_test_prob_4_", "png", 72, -1, 0, 0)
mSet<-PlotTestAccuracy(mSet, "cls_test_accu_4_", "png", 72)
mSet<-PlotROC.LRmodel(mSet, "cls_roc_lr_1_", "png", 72, 0)
mSet<-GetAccuracyInfo(mSet)
mSet<-PerformCV.test(mSet, "lr", 2)
mSet<-PlotROCTest(mSet, "cls_test_roc_5_", "png", 72, 0, "threshold", 0, 0, "fpr", 0.5)
mSet<-PlotProbViewTest(mSet, "cls_test_prob_5_", "png", 72, -1, 0, 0)
mSet<-PlotTestAccuracy(mSet, "cls_test_accu_5_", "png", 72)
mSet<-PlotROC.LRmodel(mSet, "cls_roc_lr_2_", "png", 72, 0)
mSet<-GetAccuracyInfo(mSet)
mSet<-SetAnalysisMode(mSet, "test")
mSet<-PrepareROCData(mSet)
mSet<-UpdateKmeans(mSet, 5)
mSet<-SetAnalysisMode(mSet, "test")
mSet<-PrepareROCData(mSet)
selected.cmpds <- c("ME2S", "TS", "E1S", "CS", "PregS");
selected.smpls <- c("", "H5_216_a", "H5_192_a", "H5_96_c", "H5_48_a", "H5_72_b", "H5_240_b", "H5_504_b", "H5_456_a", "H5_360_a", "H5_288_b", "H5_48_b", "H5_24_b", "H5_4_b", "H5_72_a", "H6_2_c", "H6_48_a", "H6_168_c", "H6_192_a", "H6_288_c", "H6_432_b", "H6_504_b", "H6_504_a", "H6_456_c", "H6_336_c", "H6_264_b", "H6_180_a", "H6_168_b", "H6_72_b", "H6_8_c"); 
mSet<-SetCustomData(mSet, selected.cmpds, selected.smpls)
mSet<-PerformCV.test(mSet, "lr", 2)
mSet<-PlotROCTest(mSet, "cls_test_roc_5_", "png", 72, 0, "threshold", 0, 0, "fpr", 0.5)
mSet<-PlotProbViewTest(mSet, "cls_test_prob_5_", "png", 72, -1, 0, 0)
mSet<-PlotTestAccuracy(mSet, "cls_test_accu_5_", "png", 72)
mSet<-PlotROC.LRmodel(mSet, "cls_roc_lr_3_", "png", 72, 0)
mSet<-GetAccuracyInfo(mSet)
mSet<-PlotROC.LRmodel(mSet, "cls_roc_lr_4_", "png", 72, 1)
mSet<-PlotROC.LRmodel(mSet, "cls_roc_lr_5_", "png", 72, 1)
mSet<-PlotROC.LRmodel(mSet, "cls_roc_lr_6_", "png", 72, 0)
mSet<-SaveTransformedData(mSet)
