# Supplementary material for: Administration Route Differentiation of Altrenogest via the Metabolomic LC-HRMS Analysis of Equine Urine
Source: Molecules. 2024 Oct 22;29(21):4988. doi: 10.3390/molecules29214988 (PMC11547534; doi:10.3390/molecules29214988)
Supplement: Supplementary file 1 [file molecules-29-04988-s001.zip › roc_pred_prob.csv]

	Probability	Predicted	Actual	Pred Match (True/False)	Pred Match (Pos/Neg)
H5_12_a	0.244701837	0	0	TRUE	Negative
H5_12_b	0.325405095	0	0	TRUE	Negative
H5_12_c	0.679383663	1	0	FALSE	Negative
H5_120_a	0.129771162	0	0	TRUE	Negative
H5_120_b	0.104059054	0	0	TRUE	Negative
H5_120_c	0.640639471	1	0	FALSE	Negative
H5_144_a	0.002097594	0	0	TRUE	Negative
H5_144_b	0.005668375	0	0	TRUE	Negative
H5_144_c	0.015188708	0	0	TRUE	Negative
H5_168_a	0.297091522	0	0	TRUE	Negative
H5_168_b	0.085066604	0	0	TRUE	Negative
H5_168_c	0.144026684	0	0	TRUE	Negative
H5_192_a	0.000595472	0	0	TRUE	Negative
H5_192_b	0.00156969	0	0	TRUE	Negative
H5_192_c	0.000579069	0	0	TRUE	Negative
H5_2_a	0.332210192	0	0	TRUE	Negative
H5_2_b	0.688733239	1	0	FALSE	Negative
H5_2_c	0.08454152	0	0	TRUE	Negative
H5_216_a	0.011654526	0	0	TRUE	Negative
H5_216_b	0.056140538	0	0	TRUE	Negative
H5_216_c	0.021766371	0	0	TRUE	Negative
H5_24_a	0.001017889	0	0	TRUE	Negative
H5_24_b	0.000884675	0	0	TRUE	Negative
H5_24_c	0.003291712	0	0	TRUE	Negative
H5_240_a	0.004647369	0	0	TRUE	Negative
H5_240_b	0.003777622	0	0	TRUE	Negative
H5_240_c	0.006242166	0	0	TRUE	Negative
H5_264_a	0.758194579	1	0	FALSE	Negative
H5_264_b	0.829279843	1	0	FALSE	Negative
H5_264_c	0.722894672	1	0	FALSE	Negative
H5_288_a	0.081932222	0	0	TRUE	Negative
H5_288_b	0.159871183	0	0	TRUE	Negative
H5_288_c	0.182234694	0	0	TRUE	Negative
H5_312_a	0.015994914	0	0	TRUE	Negative
H5_312_b	0.033433569	0	0	TRUE	Negative
H5_312_c	0.008816471	0	0	TRUE	Negative
H5_336_a	0.723979025	1	0	FALSE	Negative
H5_336_b	0.336688728	0	0	TRUE	Negative
H5_336_c	0.61589253	1	0	FALSE	Negative
H5_338_a	0.00606518	0	0	TRUE	Negative
H5_338_b	0.52133298	1	0	FALSE	Negative
H5_338_c	0.799659711	1	0	FALSE	Negative
H5_340_a	0.001782968	0	0	TRUE	Negative
H5_340_b	0.000277451	0	0	TRUE	Negative
H5_340_c	0.001446132	0	0	TRUE	Negative
H5_342_a	0.18384163	0	0	TRUE	Negative
H5_342_b	0.039983539	0	0	TRUE	Negative
H5_342_c	0.105631739	0	0	TRUE	Negative
H5_344_a	0.715853775	1	0	FALSE	Negative
H5_344_b	0.324644525	0	0	TRUE	Negative
H5_344_c	0.445320467	0	0	TRUE	Negative
H5_348_a	0.329747599	0	0	TRUE	Negative
H5_348_b	0.282985756	0	0	TRUE	Negative
H5_348_c	0.397804857	0	0	TRUE	Negative
H5_360_a	0.139607007	0	0	TRUE	Negative
H5_360_b	0.238581288	0	0	TRUE	Negative
H5_360_c	0.08544896	0	0	TRUE	Negative
H5_384_a	0.00600221	0	0	TRUE	Negative
H5_384_b	0.007516431	0	0	TRUE	Negative
H5_384_c	0.010465366	0	0	TRUE	Negative
H5_4_a	0.003246723	0	0	TRUE	Negative
H5_4_b	0.004175614	0	0	TRUE	Negative
H5_4_c	0.010211808	0	0	TRUE	Negative
H5_408_a	0.371538643	0	0	TRUE	Negative
H5_408_b	0.078937774	0	0	TRUE	Negative
H5_408_c	0.069490309	0	0	TRUE	Negative
H5_432_a	0.033130234	0	0	TRUE	Negative
H5_432_b	0.015608589	0	0	TRUE	Negative
H5_432_c	0.003370787	0	0	TRUE	Negative
H5_456_a	0.046377573	0	0	TRUE	Negative
H5_456_b	0.021197079	0	0	TRUE	Negative
H5_456_c	0.011654316	0	0	TRUE	Negative
H5_48_a	0.098123073	0	0	TRUE	Negative
H5_48_b	0.039534196	0	0	TRUE	Negative
H5_48_c	0.033898185	0	0	TRUE	Negative
H5_504_a	0.000251811	0	0	TRUE	Negative
H5_504_b	8.31E-05	0	0	TRUE	Negative
H5_504_c	0.00073513	0	0	TRUE	Negative
H5_6_a	0.041480243	0	0	TRUE	Negative
H5_6_b	0.042880255	0	0	TRUE	Negative
H5_6_c	0.204721809	0	0	TRUE	Negative
H5_72_a	0.592380356	1	0	FALSE	Negative
H5_72_b	0.620002059	1	0	FALSE	Negative
H5_72_c	0.739665898	1	0	FALSE	Negative
H5_8_a	0.185812472	0	0	TRUE	Negative
H5_8_b	0.172527739	0	0	TRUE	Negative
H5_8_c	0.111144611	0	0	TRUE	Negative
H5_96_a	0.546118929	1	0	FALSE	Negative
H5_96_b	0.286253041	0	0	TRUE	Negative
H5_96_c	0.292163122	0	0	TRUE	Negative
H6_12_a	0.895276875	1	1	TRUE	Positive
H6_12_b	0.708483995	1	1	TRUE	Positive
H6_12_c	0.696560709	1	1	TRUE	Positive
H6_120_a	0.529087974	1	1	TRUE	Positive
H6_120_b	0.675791387	1	1	TRUE	Positive
H6_120_c	0.487303517	0	1	FALSE	Positive
H6_144_a	0.751575209	1	1	TRUE	Positive
H6_144_b	0.893294126	1	1	TRUE	Positive
H6_144_c	0.749922454	1	1	TRUE	Positive
H6_168_a	0.914607942	1	1	TRUE	Positive
H6_168_b	0.971608354	1	1	TRUE	Positive
H6_168_c	0.951314325	1	1	TRUE	Positive
H6_170_a	0.891857001	1	1	TRUE	Positive
H6_170_b	0.910666546	1	1	TRUE	Positive
H6_170_c	0.915240062	1	1	TRUE	Positive
H6_172_a	0.348339148	0	1	FALSE	Positive
H6_172_b	0.887223795	1	1	TRUE	Positive
H6_172_c	0.878581702	1	1	TRUE	Positive
H6_174_a	0.836725389	1	1	TRUE	Positive
H6_174_b	0.867020182	1	1	TRUE	Positive
H6_174_c	0.676633647	1	1	TRUE	Positive
H6_176_a	0.958596794	1	1	TRUE	Positive
H6_176_b	0.877430477	1	1	TRUE	Positive
H6_176_c	0.794829168	1	1	TRUE	Positive
H6_180_a	0.71304442	1	1	TRUE	Positive
H6_180_b	0.8706981	1	1	TRUE	Positive
H6_180_c	0.722467289	1	1	TRUE	Positive
H6_192_a	0.574427078	1	1	TRUE	Positive
H6_192_b	0.413558129	0	1	FALSE	Positive
H6_192_c	0.5085361	1	1	TRUE	Positive
H6_2_a	0.961261051	1	1	TRUE	Positive
H6_2_b	0.99181232	1	1	TRUE	Positive
H6_2_c	0.76406665	1	1	TRUE	Positive
H6_216_a	0.863222076	1	1	TRUE	Positive
H6_216_b	0.978576701	1	1	TRUE	Positive
H6_216_c	0.912189307	1	1	TRUE	Positive
H6_24_a	0.875783025	1	1	TRUE	Positive
H6_24_b	0.527833892	1	1	TRUE	Positive
H6_24_c	0.442093377	0	1	FALSE	Positive
H6_240_a	0.313937117	0	1	FALSE	Positive
H6_240_b	0.747136163	1	1	TRUE	Positive
H6_240_c	0.378769423	0	1	FALSE	Positive
H6_264_a	0.919963642	1	1	TRUE	Positive
H6_264_b	0.963614746	1	1	TRUE	Positive
H6_264_c	0.860069641	1	1	TRUE	Positive
H6_288_a	0.935023144	1	1	TRUE	Positive
H6_288_b	0.809767385	1	1	TRUE	Positive
H6_288_c	0.919816714	1	1	TRUE	Positive
H6_312_a	0.997994856	1	1	TRUE	Positive
H6_312_b	0.594424847	1	1	TRUE	Positive
H6_312_c	0.591518748	1	1	TRUE	Positive
H6_336_a	0.978831142	1	1	TRUE	Positive
H6_336_b	0.988948432	1	1	TRUE	Positive
H6_336_c	0.908188289	1	1	TRUE	Positive
H6_360_a	0.844205472	1	1	TRUE	Positive
H6_360_b	0.621124361	1	1	TRUE	Positive
H6_360_c	0.808857862	1	1	TRUE	Positive
H6_384_a	0.950497323	1	1	TRUE	Positive
H6_384_b	0.996186566	1	1	TRUE	Positive
H6_384_c	0.98459032	1	1	TRUE	Positive
H6_4_a	0.793927603	1	1	TRUE	Positive
H6_4_b	0.833151342	1	1	TRUE	Positive
H6_4_c	0.975626711	1	1	TRUE	Positive
H6_408_a	0.997466073	1	1	TRUE	Positive
H6_408_b	0.980712699	1	1	TRUE	Positive
H6_408_c	0.995848989	1	1	TRUE	Positive
H6_432_a	0.995445013	1	1	TRUE	Positive
H6_432_b	0.997687491	1	1	TRUE	Positive
H6_432_c	0.972334051	1	1	TRUE	Positive
H6_456_a	0.989265364	1	1	TRUE	Positive
H6_456_b	0.979812727	1	1	TRUE	Positive
H6_456_c	0.982647588	1	1	TRUE	Positive
H6_48_a	0.428171805	0	1	FALSE	Positive
H6_48_b	0.502174414	1	1	TRUE	Positive
H6_48_c	0.160891522	0	1	FALSE	Positive
H6_480_a	0.999936055	1	1	TRUE	Positive
H6_480_b	0.999717802	1	1	TRUE	Positive
H6_480_c	0.99980565	1	1	TRUE	Positive
H6_504_a	0.999994541	1	1	TRUE	Positive
H6_504_b	0.999995791	1	1	TRUE	Positive
H6_504_c	0.997750083	1	1	TRUE	Positive
H6_6_a	0.707816257	1	1	TRUE	Positive
H6_6_b	0.727817969	1	1	TRUE	Positive
H6_6_c	0.683593058	1	1	TRUE	Positive
H6_72_a	0.153009055	0	1	FALSE	Positive
H6_72_b	0.456360158	0	1	FALSE	Positive
H6_72_c	0.925557386	1	1	TRUE	Positive
H6_8_a	0.956612529	1	1	TRUE	Positive
H6_8_b	0.808365947	1	1	TRUE	Positive
H6_8_c	0.930959493	1	1	TRUE	Positive
H6_96_a	0.738546549	1	1	TRUE	Positive
H6_96_b	0.717392291	1	1	TRUE	Positive
H6_96_c	0.845110319	1	1	TRUE	Positive
oral - 90	Oral (0) TN total	75	90
IM - 93	IM (1) TP total	83	93
pos = IM	FP	15
	FN	10
		Predicted
		Pos	Neg
Actual	Pos	TP	FN
	Neg	FP	TN
		Predicted
		Pos	Neg	total
Actual	Pos	83	10	93
	Neg	15	75	90
